# Supplementary material for: Serotypes and Clonal Composition of Streptococcus pneumoniae Isolates Causing IPD in Children and Adults in Catalonia before 2013 to 2015 and after 2017 to 2019 Systematic Introduction of PCV13
Source: Microbiol Spectr. 2021 Dec 8;9(3):e01150-21. doi: 10.1128/Spectrum.01150-21 (PMC8653838; doi:10.1128/Spectrum.01150-21)
Supplement: SUPPLEMENTAL FILE 1 — Supplemental material. Download SPECTRUM01150-21_Supp_2_seq8.xlsx, XLSX file, 0.02 MB [file spectrum01150-21_supp_2_seq8.xlsx]

## Sheet: Hoja1
Supplementary Table S5 ST variation along the years
	PSVP (n=1048)			SVP (n=1255)
ST	2013	2014	2015	2017	2018	2019
9	1	0	1	0	0	1
15	0	0	0	0	0	1
30	0	0	2	1	1	1
42	3	0	3	2	3	4
51	1	2	3	1	2	3
53	11	13	13	28	29	53
62	4	5	2	2	5	2
63	5	8	10	8	7	7
66	7	3	8	5	6	9
67	2	2	3	1	2	2
72	0	0	0	1	0	0
73	0	0	0	0	1	0
74	0	0	0	0	0	1
81	2	1	0	3	0	0
85	0	0	0	0	0	1
87	1	3	1	1	0	0
89	1	0	0	0	0	0
94	0	0	0	0	0	1
97	8	6	10	4	14	5
100	0	1	0	1	0	0
102	0	1	0	0	1	0
109	1	0	0	0	0	0
113	1	1	5	3	5	3
124	0	0	1	0	1	0
143	5	2	1	1	0	3
156	13	28	27	10	12	10
162	0	0	0	0	0	1
177	2	1	1	0	3	2
179	1	1	0	1	3	1
180	15	17	18	30	38	40
191	18	5	8	1	1	0
192	0	1	0	0	0	0
193	0	0	0	3	0	1
198	0	0	2	2	2	1
199	1	0	0	0	1	0
205	1	0	1	1	2	2
214	0	0	0	1	0	1
217	1	1	0	0	0	0
218	1	1	0	0	0	1
224	0	0	0	2	0	0
230	6	2	2	2	0	2
235	1	1	0	2	2	0
241	1	0	0	0	1	0
244	0	0	0	0	0	1
247	1	0	0	0	0	0
260	5	5	6	2	4	6
271	0	0	0	0	0	1
276	1	0	0	0	0	1
277	0	0	1	1	0	0
280	1	2	3	1	2	3
289	0	0	0	1	0	0
303	1	0	0	0	0	0
306	39	30	11	2	0	2
310	1	1	3	2	1	1
315	0	0	0	1	0	0
320	11	6	4	7	6	8
327	0	0	1	0	0	0
338	1	0	0	0	0	0
344	0	0	0	0	1	0
383	1	0	0	1	1	1
386	2	1	2	2	0	2
387	0	1	0	0	1	0
392	1	1	4	5	0	5
393	1	3	5	5	6	4
404	2	6	13	15	21	29
405	1	0	0	0	0	0
408	1	0	0	0	0	0
414	0	0	0	0	0	1
416	0	0	1	3	0	0
432	1	0	1	1	0	0
433	14	6	12	12	13	11
438	0	0	0	0	1	0
439	0	0	0	1	0	0
446	0	0	0	1	0	1
447	0	0	0	0	1	0
452	0	1	0	0	0	0
458	1	0	2	0	0	0
460	0	0	1	0	0	0
461	0	1	0	0	0	0
473	0	0	0	1	0	2
490	1	0	0	0	0	0
494	0	0	0	0	0	1
505	3	1	1	2	3	2
517	5	1	3	1	4	2
553	0	0	0	1	0	0
558	2	1	0	0	0	1
570	2	5	3	4	1	1
618	0	0	0	0	1	0
676	1	0	0	0	0	0
698	0	0	1	0	0	1
717	0	2	6	5	4	8
782	1	0	0	0	0	0
801	0	0	2	0	0	0
816	0	0	0	0	0	1
838	2	2	2	1	2	1
910	0	0	0	1	0	0
923	1	0	0	0	0	0
989	22	29	32	19	28	38
992	0	0	0	1	0	0
994	0	2	2	4	1	0
1012	3	1	4	1	1	2
1015	0	1	0	0	0	0
1026	0	0	1	1	3	1
1046	1	0	0	1	1	0
1073	0	0	1	0	0	0
1078	0	0	0	1	1	2
1110	3	3	8	6	6	17
1143	4	2	0	1	0	0
1167	1	1	1	0	1	1
1201	2	2	1	1	3	2
1220	8	5	10	7	8	5
1227	0	2	0	0	0	2
1233	1	0	1	0	0	1
1262	2	1	2	2	1	2
1349	0	0	0	0	0	1
1372	0	0	2	0	0	1
1377	1	0	0	0	0	2
1451	0	0	0	0	1	0
1469	0	0	0	1	1	0
1475	0	0	0	0	0	1
1480	1	0	1	0	0	0
1526	0	0	0	1	0	1
1551	0	2	0	0	1	1
1556	1	0	0	0	0	0
1629	1	1	2	6	0	3
1635	0	0	2	0	3	4
1651	0	0	0	0	0	1
1684	1	0	0	1	1	0
1692	0	0	0	1	0	0
1729	1	0	0	2	0	0
1766	2	5	8	4	6	8
1789	0	1	0	0	0	0
1801	0	0	0	1	1	0
1840	1	0	0	0	0	0
1848	0	2	0	0	0	0
1871	0	1	0	0	0	0
2001	0	0	0	0	1	0
2013	3	2	4	2	2	1
2042	0	0	0	2	1	1
2062	0	0	0	0	1	0
2068	0	1	0	0	0	0
2128	1	0	0	0	0	0
2174	0	1	0	0	0	0
2176	0	0	1	1	2	2
2213	0	0	0	1	0	0
2217	1	0	0	0	0	0
2220	0	1	0	0	0	0
2223	1	0	0	0	0	0
2307	0	0	0	2	0	0
2372	8	1	9	4	9	2
2488	0	1	0	0	0	0
2557	1	0	0	0	0	0
2613	0	0	0	2	0	1
2615	0	1	1	0	1	1
2670	2	2	4	1	0	1
2690	1	3	3	4	5	3
2712	0	0	0	0	1	0
2721	0	1	0	0	1	1
2824	0	0	0	0	4	1
2829	0	0	3	1	2	0
2944	1	0	1	1	0	2
3077	0	1	0	0	0	0
3081	0	0	5	0	0	0
3133	0	0	0	2	1	6
3225	1	0	0	1	1	1
3236	0	1	0	0	0	0
3500	0	0	0	0	0	1
3544	1	0	4	7	3	9
3614	1	0	0	0	0	0
3669	1	0	0	0	0	0
3798	0	0	0	0	0	1
3811	0	0	0	1	0	0
3885	0	0	0	1	0	0
3976	0	0	1	0	0	0
3981	0	0	0	1	0	0
3982	1	0	0	0	0	0
3986	1	0	0	0	0	0
4253	1	1	1	5	4	1
4310	4	8	9	3	4	2
4346	0	0	2	0	2	0
4668	1	0	0	1	3	3
4676	0	1	1	2	2	0
4677	10	12	14	8	15	11
4771	0	1	0	0	0	0
4795	0	0	1	1	0	0
4811	0	0	1	0	0	0
4828	2	1	1	3	1	3
4831	1	0	0	0	0	0
4833	0	0	1	0	0	0
4960	0	1	1	0	0	3
5137	0	0	1	0	0	0
5139	0	0	0	5	2	2
5193	0	1	0	0	0	0
5224	1	1	0	1	0	0
5521	0	0	1	0	0	0
5593	0	2	1	1	1	1
5827	1	0	0	0	0	0
6025	0	0	0	1	0	0
6166	0	1	0	0	0	0
6179	0	0	2	0	0	0
6197	0	1	0	0	0	1
6395	1	0	1	0	1	0
6403	0	0	0	0	1	0
6518	0	0	1	0	0	0
6521	4	6	3	7	4	9
6532	1	0	0	0	0	0
7002	0	1	0	0	0	0
7006	0	1	0	0	1	0
7314	0	1	1	6	3	1
7438	0	0	1	1	0	3
7855	0	1	0	0	0	0
8060	0	0	0	1	3	8
8062	0	1	1	0	0	1
8165	0	0	0	1	1	0
8300	1	0	0	0	0	0
8901	0	0	0	0	1	0
8959	0	1	0	1	3	2
9418	1	0	0	0	0	0
9419	1	0	0	0	0	0
9420	1	0	0	1	0	0
9439	1	0	0	0	0	0
9440	1	0	0	0	0	0
9441	1	0	0	0	0	0
9655	0	0	0	1	0	0
9737	1	0	0	0	0	0
9738	1	0	0	0	0	0
9739	0	1	0	0	0	0
9740	0	1	0	0	0	0
9741	0	1	0	0	0	0
9742	1	0	0	0	0	0
9754	0	1	2	0	0	0
9755	1	0	0	0	0	0
9756	1	0	0	0	0	0
9757	0	1	0	3	0	0
9758	1	0	0	0	0	0
9905	0	0	0	0	1	0
9942	1	0	0	0	0	0
9976	0	0	0	0	1	1
10047	0	0	0	0	1	0
11179	0	0	0	0	0	1
11508	0	0	0	1	0	0
11788	0	1	0	0	0	0
11789	0	0	1	0	0	0
11790	0	1	0	0	3	1
11791	0	0	2	5	4	5
11792	0	0	1	0	0	0
11793	0	0	1	0	1	0
11794	0	0	1	0	0	0
11795	0	0	1	0	0	0
11880	0	0	0	0	0	1
12011	0	0	0	1	0	0
12068	0	0	1	0	0	0
12069	0	0	0	0	1	0
12808	0	1	1	2	0	2
13022	0	0	1	0	1	0
13265	0	0	1	0	0	0
13266	0	0	0	1	0	0
13309	0	0	4	0	0	1
13310	0	0	1	0	1	1
13311	0	0	1	0	0	0
13312	0	0	2	0	0	0
13313	0	0	1	0	0	0
13314	0	0	3	0	1	0
13315	0	0	1	0	0	0
13316	0	0	1	0	0	0
13320	0	0	0	1	0	1
13324	0	0	0	1	0	1
13353	0	0	0	1	0	0
13398	0	0	0	3	1	0
13446	0	0	0	1	0	0
13447	0	0	0	3	2	0
13543	0	0	0	1	0	0
13965	0	0	0	0	0	1
14339	0	0	0	0	1	0
14363	0	0	0	1	0	0
14364	0	0	0	0	1	1
14663	0	0	0	0	2	0
15063	0	0	0	0	1	0
15069	0	0	0	0	0	3
15083	1	0	0	0	0	0
15132	0	0	0	1	0	0
15133	0	0	0	0	1	0
15135	0	0	0	0	1	0
15136	0	0	0	0	0	1
15137	0	0	0	1	0	0
15168	0	0	0	0	1	0
15169	0	0	0	0	1	0
15170	0	0	0	0	3	0
15171	0	0	0	0	1	0
15172	0	0	0	0	1	0
15173	0	0	0	0	1	0
15174	0	0	0	0	1	0
15175	0	0	0	0	0	1
15193	0	0	0	0	1	0
15227	0	0	0	0	1	0
15230	0	0	0	0	1	0
15231	0	0	0	0	1	0
15254	0	0	0	0	1	1
15255	0	0	0	0	1	0
15256	0	0	0	0	0	1
15270	0	0	0	0	1	0
15271	0	0	0	0	0	1
15437	0	0	0	0	1	0
15607	0	0	0	0	1	0
16101	0	0	0	0	0	1
16107	0	0	0	0	0	1
16109	0	0	0	0	0	1
16169	0	0	0	0	0	1
16171	0	0	0	0	0	1
16173	0	0	0	0	0	1
16174	0	0	0	0	0	1
16182	0	0	0	0	0	1
16331	0	0	0	0	0	1
16332	0	0	0	0	0	1
16416	1	0	0	0	0	0
NoSeq	0	0	0	0	0	1
